# Supplementary material for: Development and Characterization of Niaprazine-Loaded Xanthan Gum-Based Gel for Oral Administration
Source: Gels. 2025 Feb 1;11(2):101. doi: 10.3390/gels11020101 (PMC11854669; doi:10.3390/gels11020101)
Supplement: Supplementary file 1 [file gels-11-00101-s001.zip]

Archive with 3 entries (3 files):
- gels-3398367-Supplementary material - proofread for author.pdf
- Video S1_Stickiness.mp4
- Video S2_Syringeability.mp4
